# Supplementary material for: Metabolic Profiling of Hypoxic Cells Revealed a Catabolic Signature Required for Cell Survival
Source: PLoS One. 2011 Sep 2;6(9):e24411. doi: 10.1371/journal.pone.0024411 (PMC3166325; doi:10.1371/journal.pone.0024411)
Supplement: Table S2 — Metabolic signature of hypoxic cells. List of metabolites changed upon hypoxia. Metabolites with a cut off of fold change of >1.5 or p-value <0.05 are indicated with an asterisk. The metabolic pathways (derived from KEGG) which each metabolite belongs to are indicated. Metabolic pathway coding are as follow: A: amino acid, C: carbohydrate, E: creatine, F: fatty acid/phospholipids, G: glutathione, H: heme, N: neurotransmitter, Nu: nucleotide, O: oxidative phosphorylation, P: pentose phosphate, T: TCA cycle, V: vitamins. (XLS) [file pone.0024411.s004.xls]

## Sheet: HCT116
A375 hypoxia vs normoxia
Column #	metabolite (up in hypoxia)	Fold-Change(HCThypo vs. HCTnorm) (Description)	Compounds	MZ	Time	HCT_N1	HCT_N2	HCT_N3	HCT_H1	HCT_H2	HCT_H3	pathway	removed duplicate	p-value<0.05	Fold-Change >1.5
201	UDP-glucose	HCThypo up vs HCTnorm	UDP-D-galactose; UDP-glucose	565.048	21.299	18.2174	17.821	17.7344	18.0188	18.0005	17.8008	C
112	Lactoylglutathione	HCThypo up vs HCTnorm	(R)-S-Lactoylglutathione	380.113	11.792	0	11.3783	12.5543	14.1424	14.7681	13.0004	G	* same trend/higher p-value		*
165	Methylhistidine	HCThypo up vs HCTnorm	1-Methylhistidine	170.092	20.125	14.8474	13.9961	14.2538	16.1324	15.5606	15.0139	A		*	*
110	Ethylacrylylcarnitine	HCThypo up vs HCTnorm	2-Ethylacrylylcarnitine	244.154	8.957	13.416	11.7069	10.6165	14.6734	14.7871	14.5836	F		*	*
73	Hydroxyisovalerylcarnitine	HCThypo up vs HCTnorm	3-Hydroxyisovalerylcarnitine	262.165	10.306	13.0194	13.0738	12.7768	15.2526	15.1508	15.2122	F		*	*
82	Phospho-D-erythronate	HCThypo up vs HCTnorm	4-Phospho-D-erythronate	214.996	14.2	13.5115	12.8794	13.1194	14.4686	14.497	12.4263	V			*
102	5'-Methylthioadenosine	HCThypo up vs HCTnorm	5'-Methylthioadenosine	298.097	25.005	16.7571	16.2959	15.883	16.8678	16.6334	16.4504	Nu
105	5'-Phosphoribosyl-N-formylglycinamide	HCThypo up vs HCTnorm	5'-Phosphoribosyl-N-formylglycinamide	313.044	14.309	13.2747	12.8315	12.3995	13.0929	13.8988	14.3733	Nu			*
216	7-Methylguanosine	HCThypo up vs HCTnorm	7-Methylguanosine	297.108	12.867	16.4915	15.9633	15.7223	17.3251	17.2219	16.877	Nu		*	*
109	Acetylaminocarnitine	HCThypo up vs HCTnorm	Acetylaminocarnitine	203.139	12.549	15.1885	14.4631	14.2684	15.3648	15.1341	15.0759	F	* same trend/higher p-value
35	Acetylcholine	HCThypo up vs HCTnorm	Acetylcholine	146.118	12.119	18.8221	18.4504	18.1378	19.0711	18.9429	18.7337	N
197	Alanine	HCThypo up vs HCTnorm	Alanine	88.0405	12.827	15.8866	15.2163	14.8964	15.851	15.6163	15.7439	A
159	Allantoin	HCThypo up vs HCTnorm	Allantoin	157.037	11.291	15.4199	14.896	15.805	15.9982	15.7383	15.3709	Nu
176	Betaine	HCThypo up vs HCTnorm	Betaine	118.086	13.105	21.5259	21.3946	21.3695	22.0549	21.8074	21.5233	F
92	Butyrylcarnitine	HCThypo up vs HCTnorm	Butyrylcarnitine	232.154	9.137	19.6071	19.0236	18.8184	19.7569	19.5263	19.3415	F
211	Carnitine	HCThypo up vs HCTnorm	Carnitine	162.112	12.967	21.0116	20.7294	20.7176	21.1896	21.1006	21.0609	F		*
74	Choline	HCThypo up vs HCTnorm	Choline	104.107	13.498	18.4613	18.0182	18.6481	18.9463	18.8765	18.3184	F
9	Choline phosphate	HCThypo up vs HCTnorm	Choline phosphate+	184.073	18.245	23.2205	22.7335	22.5953	23.1965	23.2225	23.171	F
194	Tetradecenoylcarnitine	HCThypo up vs HCTnorm	cis-5-Tetradecenoylcarnitine	370.296	5.097	14.2932	13.7546	14.0579	14.6799	14.3785	13.6745	A
68	Creatine	HCThypo up vs HCTnorm	Creatine	130.062	12.827	19.5401	19.2571	19.1013	19.9498	19.8137	19.7391	E	* same trend/higher p-value	*
85	Creatinine	HCThypo up vs HCTnorm	Creatinine	114.066	13.414	18.6414	18.3774	18.5253	18.9213	19.1256	19.1774	E		*
169	dCMP	HCThypo up vs HCTnorm	dCMP	306.049	12.427	14.229	14.9483	13.9327	15.1091	14.5504	14.8726	Nu
85	Dehydrosphinganine	HCThypo up vs HCTnorm	Dehydrosphinganine	300.29	7.56	13.6989	13.0775	9.31967	14.1307	13.5932	14.6273	F			*
106	D-Gluconic acid	HCThypo up vs HCTnorm	D-Gluconic acid	195.051	13.075	17.3097	16.884	17.1447	17.9834	17.5091	17.0715	PP
113	D-Glucosamine-phosphate	HCThypo up vs HCTnorm	D-Glucosamine 6-phosphate	258.038	13.334	15.1848	14.5683	14.8264	15.6561	16.1209	15.0909	C	* same trend/higher p-value		*
97	D-Glyceraldehyde -phosphate	HCThypo up vs HCTnorm	D-Glyceraldehyde 3-phosphate	168.991	14.154	18.1216	17.395	17.8037	18.9508	18.8956	17.2309	C			*
126	Dihydrothymine	HCThypo up vs HCTnorm	5,6-Dihydrothymine	129.066	13.052	17.9088	17.7381	17.777	17.9574	17.935	17.8024	Nu
221	Aminooctanoic acid	HCThypo up vs HCTnorm	DL-2-Aminooctanoic acid	160.133	11.591	15.6646	15.2555	15.1534	15.5837	15.3997	15.3222	A
198	Ribose-phosphate (Pentose Phosphate)	HCThypo up vs HCTnorm	D-Xylulose 5-phosphate ; D-Ribose 5-phosphate ; D-Ribulose 5-phosphate;	229.012	14.448	11.4579	10.4105	10.8122	13.4459	14.025	14.4833	PP		*	*
104	D-Sorbitol	HCThypo up vs HCTnorm	D-Sorbitol	181.072	11.768	14.0054	13.1701	15.0394	15.189	14.3497	13.6736	C	* same trend/higher p-value
184	Ethanolamine Phosphate	HCThypo up vs HCTnorm	Ethanolamine Phosphate	140.012	14.222	13.8461	13.6288	13.6857	15.009	15.0438	14.4148	F		*	*
206	Ether PE	HCThypo up vs HCTnorm	Ether PE	752.559	6.796	18.7694	18.2031	16.1955	18.0924	18.4618	17.7121	F
93	Fumarate	HCThypo up vs HCTnorm	Fumarate	115.004	6.297	17.2558	16.6724	17.1037	17.3653	17.9072	17.3579	T	* same trend/higher p-value
45	GABA	HCThypo up vs HCTnorm	GABA	102.056	13.238	15.6919	15.5175	15.5318	15.9611	15.8579	15.8311	N		*
113	gamma-L-Glutamyl-L-cysteine	HCThypo up vs HCTnorm	gamma-L-Glutamyl-L-cysteine	249.055	11.906	14.4839	14.0511	13.6156	14.6574	14.2051	14.1133	G
95	Glutamate 5-semialdehyde	HCThypo up vs HCTnorm	Glutamate 5-semialdehyde (isomer 5-Aminolevulinate; N-Acetyl-beta-alanine; 5-Amino-2-oxopentanoic acid; cis-4-Hydroxy-D-proline; )	132.065	13.269	18.1322	17.8941	17.8316	18.4956	18.3087	18.1655	A	* same trend/higher p-value	*
36	Glutamyl-Leucine	HCThypo up vs HCTnorm	Glutamyl-Leucine	261.144	9.43	17.0798	16.7024	16.8943	17.6074	17.2118	16.9691	A	* same trend
196	Glycerolphosphate	HCThypo up vs HCTnorm	Glycerolphosphate	171.006	14.066	14.6758	14.6617	14.3941	15.6744	15.3932	15.3758	F		*	*
46	Glycerylphosphorylethanolamine	HCThypo up vs HCTnorm	Glycerylphosphorylethanolamine	214.049	14.552	14.0919	13.4481	13.1241	16.605	15.9601	16.2644	F		*	*
211	GPC	HCThypo up vs HCTnorm	GPC	258.11	16.341	15.5904	14.9016	14.8508	17.5642	16.6852	16.6529	F		*	*
86	GSH	HCThypo up vs HCTnorm	GSH	308.091	12.436	24.7984	24.4904	24.3432	24.6159	24.6358	24.4869	G
110	Guanidino butyric acid	HCThypo up vs HCTnorm	Guanidino butyric acid	146.092	11.765	16.0936	15.7052	15.6823	16.7611	16.5471	16.2777	A		*	*
218	Homocysteine	HCThypo up vs HCTnorm	Homocysteine	136.043	11.879	14.1732	12.4126	13.1314	14.0041	13.736	12.2799	A
162	Hydroxymethylphosphonate	HCThypo up vs HCTnorm	Hydroxymethylphosphonate	110.985	13.39	16.3962	15.6762	16.015	16.5107	17.141	15.9316	F
174	Hypotaurine	HCThypo up vs HCTnorm	Hypotaurine	110.027	14.077	13.4156	12.0151	11.5882	15.223	15.2673	15.255	A		*	*
60	L-Arginine	HCThypo up vs HCTnorm	L-Arginine	175.119	21.08	18.8428	18.2379	19.3249	19.6716	19.1746	18.561	A
200	L-Asparagine	HCThypo up vs HCTnorm	L-Asparagine	131.046	14.229	12.8696	12.6011	13.2038	14.5242	14.2044	13.7607	A		*	*
66	L-Aspartate	HCThypo up vs HCTnorm	L-Aspartate	134.045	13.72	19.7164	19.4289	19.3324	19.6689	19.5455	19.7793	A
200	Fucose Phosphate	HCThypo up vs HCTnorm	L-Fucose 1-Phosphate	243.028	11.571	10.9922	12.7707	15.01	15.6876	15.8999	15.6594	C			*
52	L-Glutamate	HCThypo up vs HCTnorm	L-Glutamate	146.046	13.238	22.6871	22.5406	22.4694	23.0173	22.8505	22.8076	A		*
203	L-Glutamine	HCThypo up vs HCTnorm	L-Glutamine	145.062	13.963	20.5613	20.182	20.0631	21.0942	21.0242	21.0364	A		*	*
115	L-Histidine	HCThypo up vs HCTnorm	L-Histidine	154.062	19.997	19.0965	18.658	18.6501	20.1423	19.747	19.4795	A		*	*
171	L-isoLeucine	HCThypo up vs HCTnorm	L-isoLeucine	132.102	11.302	25.2424	24.8622	24.8668	25.6829	25.4167	25.2384	A
168	L-Kynurenine	HCThypo up vs HCTnorm	L-Kynurenine	209.092	9.756	13.723	13.1822	13.8259	14.7852	14.3715	14.2017	A		*	*
149	L-Leucine	HCThypo up vs HCTnorm	L-Leucine	132.102	10.002	25.4611	25.0654	25.1653	25.9359	25.7685	25.5896	A	* same trend	*
143	L-Lysine	HCThypo up vs HCTnorm	L-Lysine	147.113	21.322	19.0421	18.4368	19.5237	19.8157	19.3303	18.764	A
169	L-Methionine	HCThypo up vs HCTnorm	L-Methionine	148.044	10.948	14.7408	14.4344	14.255	15.8539	15.5134	15.4022	A		*	*
59	L-Ornithine	HCThypo up vs HCTnorm	L-Ornithine	133.097	21.727	15.6528	14.7743	15.9883	16.1428	15.774	15.5163	A
31	L-Palmitoylcarnitine	HCThypo up vs HCTnorm	L-Palmitoylcarnitine	400.342	7.216	14.0534	13.2359	13.4611	15.5759	15.1736	15.6712	F	* same trend	*	*
47	L-Phenylalanine	HCThypo up vs HCTnorm	L-Phenylalanine	164.072	9.615	13.1721	12.662	12.8727	14.0642	13.8691	13.6573	A		*	*
24	L-Proline	HCThypo up vs HCTnorm	L-Proline	116.071	12.808	20.9391	20.5631	20.5896	21.8121	21.5732	21.4007	A	* same trend	*	*
161	L-Serine	HCThypo up vs HCTnorm	L-Serine	104.035	14.241	14.813	14.4745	14.3286	16.1713	16.0663	15.7802	A		*	*
58	L-Threonine	HCThypo up vs HCTnorm	L-Threonine	120.065	13.523	22.2601	21.943	21.9009	22.7473	22.6693	22.5019	A	* same trend/higher p-value	*	*
219	L-Tryptophan	HCThypo up vs HCTnorm	L-Tryptophan	203.083	10.179	13.0615	12.5061	12.6204	13.9486	13.7138	13.3299	A		*	*
103	L-Tyrosine	HCThypo up vs HCTnorm	L-Tyrosine	182.081	11.605	23.3049	22.947	23.0665	23.9159	23.7118	23.4081	A	* same trend/higher p-value	*
21	L-Valine	HCThypo up vs HCTnorm	L-Valine	118.086	11.645	23.2883	22.9237	23.0631	23.7431	23.5599	23.2789	A
222	Lyso PC 522	HCThypo up vs HCTnorm	Lyso PC	522.355	7.394	17.5498	17.0011	16.2529	18.2146	17.795	17.8825	F			*
18	Lyso PC 524	HCThypo up vs HCTnorm	Lyso PC	524.371	7.373	15.3212	14.656	13.4132	16.3751	16.6785	17.0784	F		*	*
151	Lyso PC 549	HCThypo up vs HCTnorm	Lyso PC	496.34	7.632	17.3546	16.7208	16.8967	18.0851	18.0488	18.1603	F		*	*
202	Malate	HCThypo up vs HCTnorm	Malate	133.014	7.968	21.9071	21.7148	21.7456	22.3557	22.5633	22.3232	T		*	*
41	NAAG	HCThypo up vs HCTnorm	NAAG	303.083	7.147	14.7883	14.4553	14.4128	16.4152	16.2054	16.2977	N		*	*
17	N-Acetyl-L-aspartate	HCThypo up vs HCTnorm	N-Acetyl-L-aspartate	176.055	6.958	18.9238	18.4136	18.3052	19.3784	19.2044	18.9192	N			*
67	N-Acetyl-L-glutamate	HCThypo up vs HCTnorm	N-Acetyl-L-glutamate	190.071	6.546	17.0129	16.4049	16.3768	17.1043	16.9893	16.7033	A	* same trend/higher p-value
63	N-Acetylornithine	HCThypo up vs HCTnorm	N-Acetylornithine	175.108	13.269	15.0842	15.0014	15.256	16.0387	15.754	15.572	A		*	*
117	N-Methylethanolamine phosphate	HCThypo up vs HCTnorm	N-Methylethanolamine phosphate	154.028	13.526	17.27	17.197	17.0397	17.4579	17.371	17.4031	F	* same trend/higher p-value	*
205	O-Acetyl-L-homoserine	HCThypo up vs HCTnorm	O-Acetyl-L-homoserine	160.062	6.712	14.6544	14.1827	14.2949	14.5137	15.0316	14.755	A
186	Phosphatidyl glycerol	HCThypo up vs HCTnorm	Phosphatidyl glycerol	245.043	13.081	16.9097	16.6898	16.4894	16.8843	16.8632	16.9061	F
13	Phosphocreatine	HCThypo up vs HCTnorm	Phosphocreatine	210.029	12.993	21.2984	21.0097	20.9135	21.2209	21.3934	21.3754	E
62	Phosphodimethylethanolamine	HCThypo up vs HCTnorm	Phosphodimethylethanolamine	168.043	18.279	15.5918	15.207	14.9558	15.7165	15.798	15.6468	F
8	Phosphoenol pyruvate	HCThypo up vs HCTnorm	Phosphoenol pyruvate	166.975	13.594	15.5216	15.3515	17.905	16.6134	16.2886	16.1807	C
80	Phosphoric acid	HCThypo up vs HCTnorm	Phosphoric acid	96.9697	14.597	21.7967	22.1306	22.2645	22.0622	22.1437	22.8949	O
11	Porphobilinogen	HCThypo up vs HCTnorm	Porphobilinogen	227.103	7.084	9.81858	9.32643	15.03	14.0697	12.5142	10.5887	H			*
187	Proline Betaine	HCThypo up vs HCTnorm	Proline Betaine	144.102	12.329	15.5026	15.2397	14.9227	15.9741	15.9259	15.7039	A	* same trend/higher p-value	*	*
10	Pyridoxine	HCThypo up vs HCTnorm	Pyridoxine	168.067	11.241	14.2021	13.5018	14.551	14.6579	14.48	14.0278	V
186	Pyroglutamate	HCThypo up vs HCTnorm	Pyroglutamate	130.05	6.722	19.3632	19.0159	19.9997	19.7773	19.6672	19.2312	A
107	Pyrophosphate	HCThypo up vs HCTnorm	Pyrophosphate	176.936	14.591	15.6655	16.401	16.9639	16.3497	16.5546	19.3277	O	* low p-value		*
20	S-Adenosyl-L-methionine	HCThypo up vs HCTnorm	S-Adenosyl-L-methionine	399.145	25.06	17.7826	17.3937	16.911	17.8157	17.6626	17.5405	A
123	Taurine	HCThypo up vs HCTnorm	Taurine	126.022	13.645	19.9103	19.5819	19.5105	20.8817	20.9766	20.8774	A		*	*
184	Tetrahydrodipicolinate	HCThypo up vs HCTnorm	Tetrahydrodipicolinate	172.06	6.521	15.3354	14.78	14.5185	15.689	15.4177	15.1319	A
215	Thiamine	HCThypo up vs HCTnorm	Thiamine	265.112	23.565	18.0749	17.4576	17.9765	18.368	18.077	17.6205	V
217	Thyroacetic acid	HCThypo up vs HCTnorm	Thyroacetic acid	245.08	13.575	17.0121	16.5043	16.3967	18.3806	18.2682	18.255	A		*	*
160	UDP-N-acetyl-D-glucosamine	HCThypo up vs HCTnorm	UDP-N-acetyl-D-glucosamine	606.074	19.408	18.8313	18.4528	18.2871	18.7129	18.6576	18.4892	C	* same trend/higher p-value
30	Valerylcarnitine	HCThypo up vs HCTnorm	Valerylcarnitine	246.17	8.806	17.1115	16.4685	16.2382	17.515	17.3783	17.1172	F	* same trend/higher p-value		*
104	Xanthine	HCThypo up vs HCTnorm	Xanthine	153.041	8.021	13.8716	13.0546	14.1932	14.613	14.4326	12.1357	Nu
159
178					up in hypoxia		A375 hypoxia vs normoxia
125	metabolite (down in hypoxia)	Fold-Change(HCThypo vs. HCTnorm) (Description)	Compounds	MZ	Time	HCT_N1	HCT_N2	HCT_N3	HCT_H1	HCT_H2	HCT_H3	pathway	removed duplicate	p-value<0.05	Fold-Change <-1.5
28	Hydroxy-L-kynurenine	HCThypo down vs HCTnorm	3-Hydroxy-L-kynurenine	225.087	14.298	18.3016	18.0168	17.9742	17.4818	17.3963	17.0498	A		*	*
45	Oxalureate	HCThypo down vs HCTnorm	Oxalureate	131.01	10.426	17.1644	13.3451	13.9583	13.1773	13.477	15.946	Nu			*
166
79
152
154
220
214
27
9
5
217
23
179
201
78
12
32
7
16
72
55
53
42
182
156
8
99
15
12
145
235
185
95
46
100
88
204
87
38
108
56
35
18
39
148
4
163
26
55
19
34
228
221
150
6
57
155
133
69
15
199
70
167
90
51
157
58
75
10
26
66
177
54
151
24
170
3
145
177
29
223
195
179
25
36
172
13
23
189
190
82
212
41
89
96
22
135
14
59
150
27
102
7
64
56
202
181
180
140
112
185
218
182
142
40
50
155
204
149
161
84
109
71
232
33
165
49
98
28
73
237
206
52
229
29
20
176
19
11
48
144
106
44
192
6
103
101
54
189
88
92
166
78
